# Supplementary material for: Ecological distribution and population dynamics of Rift Valley fever virus mosquito vectors (Diptera, Culicidae) in Senegal
Source: Parasit Vectors. 2018 Jan 9;11:27. doi: 10.1186/s13071-017-2591-9 (PMC5759860; doi:10.1186/s13071-017-2591-9)
Supplement: Additional file 1: Table S1. — Dates of collections, names of sampling sites, geographical coordinates, abundance of mosquito species collected/date, and environmental variables for mosquito collections at the three sampling sites in Senegal. (XLSX 38 kb) [file 13071_2017_2591_MOESM1_ESM.xlsx]

## Sheet: Data
Additional file 1: Table S1. Dates of collections, names of sampling sites, geographical coordinates, abundance of mosquito species collected/date, and environmental variables for mosquito collections at the three sampling sites in Senegal
Yearmonthday	Yearmonth	Year	Month	Day	Site	Biotope	Zone	Latitude	Longitude	Total_mosq	Ae.vexans	Cx.poicilipes	Cx.tritaeniorhynchus	Ma.uniformis	Sum_rain6_7	Rain.max	T°C.mean	Hr.mean	Sum_Temp	Sum_Hr	Sum_rain4_5	Rain.mean	T°C.min	Hr.min	T°C.max	Hr.max
20140720	201407	2014	7	20	Diama	River	SRD	16.2125	-16.392	1112	0	2	124	844	0	0	27.33	67.61	355.263	878.89	0	0	24.835	42.59	31.676	83.73
20140720	201407	2014	7	20	Diama	Camp.	SRD	16.2115	-16.3921	633	0	0	98	482	0	0	27.33	67.61	355.263	878.89	0	0	24.835	42.59	31.676	83.73
20140719	201407	2014	7	19	Diama	River	SRD	16.2125	-16.392	741	0	3	60	595	0	0	28.304	66.973	367.956	870.66	0	0	25.708	42.59	35.328	76.61
20140719	201407	2014	7	19	Diama	Camp.	SRD	16.2115	-16.3921	1150	0	0	289	747	0	0	28.304	66.973	367.956	870.66	0	0	25.708	42.59	35.328	76.61
20140721	201407	2014	7	21	KMS	Camp.	SRV	15.9477	-15.9395	382	0	1	204	159	0	0	28.651	67.531	372.469	877.91	0	0	26.195	43.29	35.009	82
20140722	201407	2014	7	22	KMS	Camp.	SRV	15.9477	-15.9395	1024	0	8	521	357	0	0	27.729	69.959	360.481	909.47	0	0	26.488	52.19	32.291	74.52
20140721	201407	2014	7	21	KMS	Lake	SRV	15.9475	-15.941	634	0	12	81	497	0	0	28.651	67.531	372.469	877.91	0	0	26.195	43.29	35.009	82
20140722	201407	2014	7	22	KMS	Lake	SRV	15.9475	-15.941	211	0	7	76	106	0	0	27.729	69.959	360.481	909.47	0	0	26.488	52.19	32.291	74.52
20140723	201407	2014	7	23	Diaby	Camp.	Ferlo	15.2884	-14.4855	45	39	0	4	0	0	0	34.398	43.579	447.186	560.53	0	0	33.535	40.91	35.222	44.82
20140723	201407	2014	7	23	Diaby	Pond	Ferlo	15.2908	-14.4888	27	25	0	1	0	0	0	34.398	43.579	447.186	560.53	0	0	33.535	40.91	35.222	44.82
20140724	201407	2014	7	24	Diaby	Camp.	Ferlo	15.2884	-14.4855	80	58	0	16	0	0	0	31.198	60.19	405.575	782.48	0	0	28.953	45.36	35.328	70.3
20140724	201407	2014	7	24	Diaby	Pond	Ferlo	15.2908	-14.4888	7	5	0	1	0	0	0	31.198	60.19	405.575	782.48	0	0	28.953	45.36	35.328	70.3
20140723	201407	2014	7	23	Djidou	Camp.	Ferlo	15.2816	-14.4513	4	4	0	0	0	0	0	34.398	43.579	447.186	560.53	0	0	33.535	40.91	35.222	44.82
20140723	201407	2014	7	23	Djidou	Pond	Ferlo	15.2758	-14.4453	29	26	0	3	0	0	0	34.398	43.579	447.186	560.53	0	0	33.535	40.91	35.222	44.82
20140724	201407	2014	7	24	Djidou	Camp.	Ferlo	15.2816	-14.4513	5	4	0	1	0	0	0	31.198	60.19	405.575	782.48	0	0	28.953	45.36	35.328	70.3
20140724	201407	2014	7	24	Djidou	Pond	Ferlo	15.2758	-14.4453	16	8	0	8	0	0	0	31.198	60.19	405.575	782.48	0	0	28.953	45.36	35.328	70.3
20140723	201407	2014	7	23	Nacara	Camp.	Ferlo	15.2231	-14.4386	0	0	0	0	0	0	0	34.398	43.579	447.186	560.53	0	0	33.535	40.91	35.222	44.82
20140723	201407	2014	7	23	Nacara	Pond	Ferlo	15.2303	-14.4402	2	2	0	0	0	0	0	34.398	43.579	447.186	560.53	0	0	33.535	40.91	35.222	44.82
20140724	201407	2014	7	24	Nacara	Camp.	Ferlo	15.2231	-14.4386	0	0	0	0	0	0	0	31.198	60.19	405.575	782.48	0	0	28.953	45.36	35.328	70.3
20140724	201407	2014	7	24	Nacara	Pond	Ferlo	15.2303	-14.4402	3	3	0	0	0	0	0	31.198	60.19	405.575	782.48	0	0	28.953	45.36	35.328	70.3
20140820	201408	2014	8	20	Diama	River	SRD	16.2125	-16.392	3772	0	2	2120	1358	19.6	9.6	27.5	83.05	357.507	1079.69	16	6.533	26.097	66.52	31.472	90.65
20140820	201408	2014	8	20	Diama	Camp.	SRD	16.2115	-16.3921	3426	0	0	2279	816	19.6	9.6	27.5	83.05	357.507	1079.69	16	6.533	26.097	66.52	31.472	90.65
20140821	201408	2014	8	21	Diama	River	SRD	16.2125	-16.392	1503	0	0	1189	283	19.6	9.6	28.035	81.276	364.457	1056.6	16	6.533	25.902	63.5	32.807	91.43
20140821	201408	2014	8	21	Diama	Camp.	SRD	16.2115	-16.3921	2104	0	0	1716	281	19.6	9.6	28.035	81.276	364.457	1056.6	16	6.533	25.902	63.5	32.807	91.43
20140822	201408	2014	8	22	KMS	Camp.	SRV	15.9477	-15.9395	2300	0	0	557	1296	47	11.8	29.613	71.21	384.971	925.73	47	15.66	27.567	49.25	34.796	77.72
20140822	201408	2014	8	22	KMS	Lake	SRV	15.9475	-15.941	1231	0	5	348	705	47	11.8	29.613	71.21	384.971	925.73	47	15.66	27.567	49.25	34.796	77.72
20140823	201408	2014	8	23	KMS	Camp.	SRV	15.9477	-15.9395	6397	0	0	1550	3154	47	11.8	30.469	58.675	396.107	762.78	47	15.66	27.764	44.58	35.328	66.79
20140823	201408	2014	8	23	KMS	Lake	SRV	15.9475	-15.941	1150	0	1	190	752	47	11.8	30.469	58.675	396.107	762.78	47	15.66	27.764	44.58	35.328	66.79
20140824	201408	2014	8	24	Diaby	Camp.	Ferlo	15.2884	-14.4855	13598	13514	0	32	0	38.7	30.5	28.327	66.708	368.253	867.22	8.2	12.9	25.708	52.18	33.118	77.42
20140824	201408	2014	8	24	Diaby	Pond	Ferlo	15.2908	-14.4888	1400	1400	0	0	0	38.7	30.5	28.327	66.708	368.253	867.22	8.2	12.9	25.708	52.18	33.118	77.42
20140825	201408	2014	8	25	Diaby	Camp.	Ferlo	15.2884	-14.4855	64351	62715	0	22	0	38.7	30.5	30.861	63.653	401.201	827.49	8.2	12.9	28.754	41.78	34.903	80.01
20140825	201408	2014	8	25	Diaby	Pond	Ferlo	15.2908	-14.4888	4550	4464	0	0	0	38.7	30.5	30.861	63.653	401.201	827.49	8.2	12.9	28.754	41.78	34.903	80.01
20140824	201408	2014	8	24	Djidou	Camp.	Ferlo	15.2816	-14.4513	859	836	0	18	0	38.7	30.5	28.327	66.708	368.253	867.22	8.2	12.9	25.708	52.18	33.118	77.42
20140824	201408	2014	8	24	Djidou	Pond	Ferlo	15.2758	-14.4453	11	6	0	2	0	38.7	30.5	28.327	66.708	368.253	867.22	8.2	12.9	25.708	52.18	33.118	77.42
20140825	201408	2014	8	25	Djidou	Camp.	Ferlo	15.2816	-14.4513	12006	11895	0	9	0	38.7	30.5	30.861	63.653	401.201	827.49	8.2	12.9	28.754	41.78	34.903	80.01
20140825	201408	2014	8	25	Djidou	Pond	Ferlo	15.2758	-14.4453	2394	2268	0	2	0	38.7	30.5	30.861	63.653	401.201	827.49	8.2	12.9	28.754	41.78	34.903	80.01
20140824	201408	2014	8	24	Nacara	Camp.	Ferlo	15.2231	-14.4386	40	37	0	3	0	38.7	30.5	28.327	66.708	368.253	867.22	8.2	12.9	25.708	52.18	33.118	77.42
20140824	201408	2014	8	24	Nacara	Pond	Ferlo	15.2303	-14.4402	9	5	0	2	0	38.7	30.5	28.327	66.708	368.253	867.22	8.2	12.9	25.708	52.18	33.118	77.42
20140825	201408	2014	8	25	Nacara	Camp.	Ferlo	15.2231	-14.4386	2136	2122	0	0	0	38.7	30.5	30.861	63.653	401.201	827.49	8.2	12.9	28.754	41.78	34.903	80.01
20140825	201408	2014	8	25	Nacara	Pond	Ferlo	15.2303	-14.4402	1358	1342	0	0	0	38.7	30.5	30.861	63.653	401.201	827.49	8.2	12.9	28.754	41.78	34.903	80.01
20140913	201409	2014	9	13	Diama	River	SRD	16.2125	-16.392	1968	0	1	767	1080	32	17.6	28.05	75	364.688	975.02	32	16	25.61	60.37	34.058	85.64
20140913	201409	2014	9	13	Diama	Camp.	SRD	16.2115	-16.3921	3181	0	1	1817	1159	32	0	28.05	75	364.688	975.02	32	0	25.61	60.37	34.058	85.64
20140914	201409	2014	9	14	Diama	River	SRD	16.2125	-16.392	1050	0	1	143	793	32	0	30.317	73.93	394.125	961.11	32	0	27.862	48.02	35.649	84.11
20140914	201409	2014	9	14	Diama	Camp.	SRD	16.2115	-16.3921	4938	0	1	1333	2768	32	0	30.317	73.93	394.125	961.11	32	0	27.862	48.02	35.649	84.11
20140915	201409	2014	9	15	KMS	Camp.	SRV	15.9477	-15.9395	3035	0	1	1735	915	17.9	11	29.364	70.258	381.739	913.36	11	8.95	28.357	40.38	32.086	81.91
20140915	201409	2014	9	15	KMS	Lake	SRV	15.9475	-15.941	2497	0	18	1022	1290	17.9	11	29.364	70.258	381.739	913.36	11	8.95	28.357	40.38	32.086	81.91
20140916	201409	2014	9	16	KMS	Camp.	SRV	15.9477	-15.9395	4075	0	7	507	2761	17.9	11	28.481	47.005	370.258	611.06	11	8.95	26.977	27.83	32.188	83.67
20140916	201409	2014	9	16	KMS	Lake	SRV	15.9475	-15.941	1067	0	9	170	643	17.9	11	28.481	47.005	370.258	611.06	11	8.95	26.977	27.83	32.188	83.67
20140917	201409	2014	9	17	Diaby	Camp.	Ferlo	15.2884	-14.4855	1651	911	1	25	0	54.4	20.7	29.628	73.138	385.168	950.8	54.4	18.133	27.37	58.79	33.222	81.16
20140917	201409	2014	9	17	Diaby	Pond	Ferlo	15.2908	-14.4888	86	42	6	0	0	54.4	20.7	29.628	73.138	385.168	950.8	54.4	18.133	27.37	58.79	33.222	81.16
20140918	201409	2014	9	18	Diaby	Camp.	Ferlo	15.2884	-14.4855	1005	400	0	7	0	54.4	20.7	28.447	78.756	369.823	1023.84	54.4	18.133	26.879	64.44	31.37	84.61
20140918	201409	2014	9	18	Diaby	Pond	Ferlo	15.2908	-14.4888	38	4	8	0	0	54.4	20.7	28.447	78.756	369.823	1023.84	54.4	18.133	26.879	64.44	31.37	84.61
20140917	201409	2014	9	17	Djidou	Camp.	Ferlo	15.2816	-14.4513	67	47	1	0	0	54.4	20.7	29.628	73.138	385.168	950.8	54.4	18.133	27.37	58.79	33.222	81.16
20140917	201409	2014	9	17	Djidou	Pond	Ferlo	15.2758	-14.4453	68	33	21	0	1	54.4	20.7	29.628	73.138	385.168	950.8	54.4	18.133	27.37	58.79	33.222	81.16
20140918	201409	2014	9	18	Djidou	Camp.	Ferlo	15.2816	-14.4513	39	10	1	0	0	54.4	20.7	28.447	78.756	369.823	1023.84	54.4	18.133	26.879	64.44	31.37	84.61
20140918	201409	2014	9	18	Djidou	Pond	Ferlo	15.2758	-14.4453	31	0	23	0	0	54.4	20.7	28.447	78.756	369.823	1023.84	54.4	18.133	26.879	64.44	31.37	84.61
20140917	201409	2014	9	17	Nacara	Camp.	Ferlo	15.2231	-14.4386	23	7	0	4	0	54.4	20.7	29.628	73.138	385.168	950.8	54.4	18.133	27.37	58.79	33.222	81.16
20140917	201409	2014	9	17	Nacara	Pond	Ferlo	15.2303	-14.4402	116	10	84	4	0	54.4	20.7	29.628	73.138	385.168	950.8	54.4	18.133	27.37	58.79	33.222	81.16
20140918	201409	2014	9	18	Nacara	Camp.	Ferlo	15.2231	-14.4386	8	1	0	3	0	54.4	20.7	28.447	78.756	369.823	1023.84	54.4	18.133	26.879	64.44	31.37	84.61
20140918	201409	2014	9	18	Nacara	Pond	Ferlo	15.2303	-14.4402	39	0	31	1	0	54.4	20.7	28.447	78.756	369.823	1023.84	54.4	18.133	26.879	64.44	31.37	84.61
20141025	201410	2014	10	25	Diama	River	SRD	16.2125	-16.392	2979	0	23	1649	1157	0	0	28.622	72.12	372.091	937.57	0	0	25.61	45.98	35.328	89.22
20141025	201410	2014	10	25	Diama	Camp.	SRD	16.2115	-16.3921	5732	0	9	3422	1582	0	0	28.622	72.12	372.091	937.57	0	0	25.61	45.98	35.328	89.22
20141026	201410	2014	10	26	Diama	River	SRD	16.2125	-16.392	2076	0	13	1412	588	0	0	27.581	62.366	358.562	810.77	0	0	23.773	31.45	35.435	77.31
20141026	201410	2014	10	26	Diama	Camp.	SRD	16.2115	-16.3921	11658	0	32	9715	854	0	0	27.581	62.366	358.562	810.77	0	0	23.773	31.45	35.435	77.31
20141027	201410	2014	10	27	KMS	Camp.	SRV	15.9477	-15.9395	18539	0	158	10220	5429	0	0	29.386	61.21	352.635	734.52	0	0	26.39	15	35.542	89.22
20141027	201410	2014	10	27	KMS	Lake	SRV	15.9475	-15.941	8734	0	156	5788	1699	0	0	29.386	61.21	352.635	734.52	0	0	26.39	15	35.542	89.22
20141028	201410	2014	10	28	KMS	Camp.	SRV	15.9477	-15.9395	13714	0	160	7728	3604	0	0	29.187	67.12	379.432	872.57	0	0	26.282	30.27	34.796	85.62
20141028	201410	2014	10	28	KMS	Lake	SRV	15.9475	-15.941	8168	0	198	4008	2385	0	0	29.187	67.12	379.432	872.57	0	0	26.282	30.27	34.796	85.62
20141029	201410	2014	10	29	Diaby	Camp.	Ferlo	15.2884	-14.4855	800	762	0	11	0	0	0	33.738	32.713	438.602	425.28	0	0	31.064	15	38.49	41.19
20141029	201410	2014	10	29	Diaby	Pond	Ferlo	15.2908	-14.4888	132	121	0	1	0	0	0	33.738	32.713	438.602	425.28	0	0	31.064	15	38.49	41.19
20141030	201410	2014	10	30	Diaby	Camp.	Ferlo	15.2884	-14.4855	1194	1054	0	36	0	0	0	31.649	42.75	411.44	555.75	0	0	27.272	28.34	36.403	53.3
20141030	201410	2014	10	30	Diaby	Pond	Ferlo	15.2908	-14.4888	152	136	3	4	2	0	0	31.649	42.75	411.44	555.75	0	0	27.272	28.34	36.403	53.3
20141029	201410	2014	10	29	Djidou	Camp.	Ferlo	15.2816	-14.4513	11	4	0	5	0	0	0	33.738	32.713	438.602	425.28	0	0	31.064	15	38.49	41.19
20141029	201410	2014	10	29	Djidou	Pond	Ferlo	15.2758	-14.4453	24	23	0	0	0	0	0	33.738	32.713	438.602	425.28	0	0	31.064	15	38.49	41.19
20141030	201410	2014	10	30	Djidou	Camp.	Ferlo	15.2816	-14.4513	0	0	0	0	0	0	0	31.649	42.75	411.44	555.75	0	0	27.272	28.34	36.403	53.3
20141030	201410	2014	10	30	Djidou	Pond	Ferlo	15.2758	-14.4453	7	0	0	4	1	0	0	31.649	42.75	411.44	555.75	0	0	27.272	28.34	36.403	53.3
20141029	201410	2014	10	29	Nacara	Camp.	Ferlo	15.2231	-14.4386	3	0	0	2	0	0	0	33.738	32.713	438.602	425.28	0	0	31.064	15	38.49	41.19
20141029	201410	2014	10	29	Nacara	Pond	Ferlo	15.2303	-14.4402	8	6	0	0	0	0	0	33.738	32.713	438.602	425.28	0	0	31.064	15	38.49	41.19
20141030	201410	2014	10	30	Nacara	Camp.	Ferlo	15.2231	-14.4386	6	0	0	5	0	0	0	31.649	42.75	411.44	555.75	0	0	27.272	28.34	36.403	53.3
20141030	201410	2014	10	30	Nacara	Pond	Ferlo	15.2303	-14.4402	5	0	0	4	0	0	0	31.649	42.75	411.44	555.75	0	0	27.272	28.34	36.403	53.3
20141120	201411	2014	11	20	Diama	River	SRD	16.2125	-16.392	357	0	18	112	185	0	0	24.088	78.16	313.15	1016.08	0	0	21.76	51.96	29.452	88.47
20141120	201411	2014	11	20	Diama	Camp.	SRD	16.2115	-16.3921	1613	0	5	963	386	0	0	24.088	78.16	313.15	1016.08	0	0	21.76	51.96	29.452	88.47
20141121	201411	2014	11	21	Diama	River	SRD	16.2125	-16.392	472	0	6	68	339	0	0	22.916	79.01	297.913	1027.08	0	0	21.378	56.04	27.468	92.06
20141121	201411	2014	11	21	Diama	Camp.	SRD	16.2115	-16.3921	593	0	3	124	198	0	0	22.916	79.01	297.913	1027.08	0	0	21.378	56.04	27.468	92.06
20141122	201411	2014	11	22	KMS	Camp.	SRV	15.9477	-15.9395	3912	0	20	1390	905	0	0	25.64	66.108	333.321	859.41	0	0	24.062	40.74	29.652	77.56
20141122	201411	2014	11	22	KMS	Lake	SRV	15.9475	-15.941	2761	0	19	839	1139	0	0	25.64	66.108	333.321	859.41	0	0	24.062	40.74	29.652	77.56
20141123	201411	2014	11	23	KMS	Camp.	SRV	15.9477	-15.9395	1160	0	6	558	276	0	0	25.617	57.543	333.031	748.07	0	0	23.1	40.95	30.76	65.86
20141123	201411	2014	11	23	KMS	Lake	SRV	15.9475	-15.941	523	0	8	87	227	0	0	25.617	57.543	333.031	748.07	0	0	23.1	40.95	30.76	65.86
20141124	201411	2014	11	24	Diaby	Camp.	Ferlo	15.2884	-14.4855	10	0	0	3	0	0	0	26.161	42.466	340.099	552.07	0	0	24.835	35.34	28.555	48.68
20141124	201411	2014	11	24	Diaby	Pond	Ferlo	15.2908	-14.4888	2	2	0	0	0	0	0	26.161	42.466	340.099	552.07	0	0	24.835	35.34	28.555	48.68
20141125	201411	2014	11	25	Diaby	Camp.	Ferlo	15.2884	-14.4855	8	0	0	0	0	0	0	28.868	30.341	375.285	394.44	0	0	26.585	27.21	32.394	33.62
20141125	201411	2014	11	25	Diaby	Pond	Ferlo	15.2908	-14.4888	4	1	0	2	0	0	0	28.868	30.341	375.285	394.44	0	0	26.585	27.21	32.394	33.62
20141124	201411	2014	11	24	Djidou	Camp.	Ferlo	15.2816	-14.4513	1	0	0	0	0	0	0	26.161	42.466	340.099	552.07	0	0	24.835	35.34	28.555	48.68
20141124	201411	2014	11	24	Djidou	Pond	Ferlo	15.2758	-14.4453	0	0	0	0	0	0	0	26.161	42.466	340.099	552.07	0	0	24.835	35.34	28.555	48.68
20141125	201411	2014	11	25	Djidou	Camp.	Ferlo	15.2816	-14.4513	0	0	0	0	0	0	0	28.868	30.341	375.285	394.44	0	0	26.585	27.21	32.394	33.62
20141125	201411	2014	11	25	Djidou	Pond	Ferlo	15.2758	-14.4453	0	0	0	0	0	0	0	28.868	30.341	375.285	394.44	0	0	26.585	27.21	32.394	33.62
20141124	201411	2014	11	24	Nacara	Camp.	Ferlo	15.2231	-14.4386	4	0	0	2	0	0	0	26.161	42.466	340.099	552.07	0	0	24.835	35.34	28.555	48.68
20141124	201411	2014	11	24	Nacara	Pond	Ferlo	15.2303	-14.4402	0	0	0	0	0	0	0	26.161	42.466	340.099	552.07	0	0	24.835	35.34	28.555	48.68
20141125	201411	2014	11	25	Nacara	Camp.	Ferlo	15.2231	-14.4386	1	0	0	0	0	0	0	28.868	30.341	375.285	394.44	0	0	26.585	27.21	32.394	33.62
20141125	201411	2014	11	25	Nacara	Pond	Ferlo	15.2303	-14.4402	2	0	0	1	0	0	0	28.868	30.341	375.285	394.44	0	0	26.585	27.21	32.394	33.62
20150724	201507	2015	7	24	Diama	River	SRD	16.2125	-16.392	2908	0	3	176	2577	0	0	27.894	64.21	334.736	770.52	0	0	26.165	54.17	30.76	69.06
20150724	201507	2015	7	24	Diama	Camp.	SRD	16.2115	-16.3921	921	0	0	45	847	0	0	27.894	64.21	334.736	770.52	0	0	26.165	54.17	30.76	69.06
20150725	201507	2015	7	25	Diama	River	SRD	16.2125	-16.392	2494	0	11	70	2130	0	0	29.37	63.256	381.812	822.34	0	0	27.075	41.01	35.328	72.64
20150725	201507	2015	7	25	Diama	Camp.	SRD	16.2115	-16.3921	1906	0	5	51	1783	0	0	29.37	63.256	381.812	822.34	0	0	27.075	41.01	35.328	72.64
20150726	201507	2015	7	26	KMS	Camp.	SRV	15.9477	-15.9395	4306	0	40	456	3120	0	0	29.369	64.175	381.803	834.28	0	0	27.665	51.7	32.494	68.83
20150726	201507	2015	7	26	KMS	Lake	SRV	15.9475	-15.941	371	0	26	136	2	0	0	29.369	64.175	381.803	834.28	0	0	27.665	51.7	32.494	68.83
20150727	201507	2015	7	27	KMS	Camp.	SRV	15.9477	-15.9395	1947	0	0	698	791	0	0	28.362	70.255	368.707	913.32	0	0	26.781	51.72	32.6	78.5
20150727	201507	2015	7	27	KMS	Lake	SRV	15.9475	-15.941	334	0	0	51	273	0	0	28.362	70.255	368.707	913.32	0	0	26.781	51.72	32.6	78.5
20150728	201507	2015	7	28	Diaby	Camp.	Ferlo	15.2884	-14.4855	0	0	0	0	0	0	0	30.352	57.86	333.881	636.46	0	0	28.655	49.71	31.983	72.05
20150728	201507	2015	7	28	Diaby	Pond	Ferlo	15.2908	-14.4888	8	2	0	4	0	0	0	30.352	57.86	333.881	636.46	0	0	28.655	49.71	31.983	72.05
20150729	201507	2015	7	29	Diaby	Camp.	Ferlo	15.2884	-14.4855	0	0	0	0	0	0	0	30.944	58.23	402.272	756.99	0	0	28.258	40.31	35.971	71.69
20150729	201507	2015	7	29	Diaby	Pond	Ferlo	15.2908	-14.4888	0	0	0	0	0	0	0	30.944	58.23	402.272	756.99	0	0	28.258	40.31	35.971	71.69
20150728	201507	2015	7	28	Djidou	Camp.	Ferlo	15.2816	-14.4513	0	0	0	0	0	0	0	30.352	57.86	333.881	636.46	0	0	28.655	49.71	31.983	72.05
20150728	201507	2015	7	28	Djidou	Pond	Ferlo	15.2758	-14.4453	110	64	0	28	0	0	0	30.352	57.86	333.881	636.46	0	0	28.655	49.71	31.983	72.05
20150729	201507	2015	7	29	Djidou	Camp.	Ferlo	15.2816	-14.4513	0	0	0	0	0	0	0	30.944	58.23	402.272	756.99	0	0	28.258	40.31	35.971	71.69
20150729	201507	2015	7	29	Djidou	Pond	Ferlo	15.2758	-14.4453	103	67	0	15	0	0	0	30.944	58.23	402.272	756.99	0	0	28.258	40.31	35.971	71.69
20150728	201507	2015	7	28	Nacara	Camp.	Ferlo	15.2231	-14.4386	0	0	0	0	0	0	0	30.352	57.86	333.881	636.46	0	0	28.655	49.71	31.983	72.05
20150728	201507	2015	7	28	Nacara	Pond	Ferlo	15.2303	-14.4402	19	17	0	0	0	0	0	30.352	57.86	333.881	636.46	0	0	28.655	49.71	31.983	72.05
20150729	201507	2015	7	29	Nacara	Camp.	Ferlo	15.2231	-14.4386	0	0	0	0	0	0	0	30.944	58.23	402.272	756.99	0	0	28.258	40.31	35.971	71.69
20150729	201507	2015	7	29	Nacara	Pond	Ferlo	15.2303	-14.4402	179	179	0	0	0	0	0	30.944	58.23	402.272	756.99	0	0	28.258	40.31	35.971	71.69
20150822	201508	2015	8	22	Diama	River	SRD	16.2125	-16.392	2193	1	0	794	1184	80.2	45.2	29.458	77.509	382.964	1007.62	66.2	26.733	27.764	59.15	33.743	85.62
20150822	201508	2015	8	22	Diama	Camp.	SRD	16.2115	-16.3921	4463	1	0	795	3366	80.2	45.2	29.458	77.509	382.964	1007.62	66.2	26.733	27.764	59.15	33.743	85.62
20150823	201508	2015	8	23	Diama	River	SRD	16.2125	-16.392	2051	1	0	563	1354	80.2	45.2	30.108	75.813	391.414	985.57	66.2	26.733	28.159	56.04	34.796	83.64
20150823	201508	2015	8	23	Diama	Camp.	SRD	16.2115	-16.3921	6631	6	0	1386	4839	80.2	45.2	30.108	75.813	391.414	985.57	66.2	26.733	28.159	56.04	34.796	83.64
20150824	201508	2015	8	24	KMS	Camp.	SRV	15.9477	-15.9395	1975	9	5	428	1249	154.6	131	28.947	77.14	376.315	1002.83	23.6	51.533	27.764	74.47	29.853	79.64
20150824	201508	2015	8	24	KMS	Lake	SRV	15.9475	-15.941	2493	10	6	461	1968	154.6	131	28.947	77.14	376.315	1002.83	23.6	51.533	27.764	74.47	29.853	79.64
20150825	201508	2015	8	25	KMS	Camp.	SRV	15.9477	-15.9395	1459	5	0	395	824	154.6	131	30.246	75.184	393.206	977.4	23.6	51.533	28.555	49.47	34.796	84.58
20150825	201508	2015	8	25	KMS	Lake	SRV	15.9475	-15.941	2059	2	10	723	1229	154.6	131	30.246	75.184	393.206	977.4	23.6	51.533	28.555	49.47	34.796	84.58
20150826	201508	2015	8	26	Diaby	Camp.	Ferlo	15.2884	-14.4855	0	0	0	0	0	104.4	32.9	25.812	78.4	335.566	1019.21	54.5	20.88	25.319	71.76	26.585	84.64
20150826	201508	2015	8	26	Diaby	Pond	Ferlo	15.2908	-14.4888	93	22	2	0	0	104.4	32.9	25.812	78.4	335.566	1019.21	54.5	20.88	25.319	71.76	26.585	84.64
20150827	201508	2015	8	27	Diaby	Camp.	Ferlo	15.2884	-14.4855	59	52	0	0	0	104.4	32.9	29.4	72.741	382.211	945.64	54.5	20.88	27.173	58.31	32.6	83.22
20150827	201508	2015	8	27	Diaby	Pond	Ferlo	15.2908	-14.4888	100	64	0	0	0	104.4	32.9	29.4	72.741	382.211	945.64	54.5	20.88	27.173	58.31	32.6	83.22
20150826	201508	2015	8	26	Djidou	Camp.	Ferlo	15.2816	-14.4513	171	113	0	0	0	104.4	32.9	25.812	78.4	335.566	1019.21	54.5	20.88	25.319	71.76	26.585	84.64
20150826	201508	2015	8	26	Djidou	Pond	Ferlo	15.2758	-14.4453	207	172	1	7	0	104.4	32.9	25.812	78.4	335.566	1019.21	54.5	20.88	25.319	71.76	26.585	84.64
20150827	201508	2015	8	27	Djidou	Camp.	Ferlo	15.2816	-14.4513	96	81	0	1	0	104.4	32.9	29.4	72.741	382.211	945.64	54.5	20.88	27.173	58.31	32.6	83.22
20150827	201508	2015	8	27	Djidou	Pond	Ferlo	15.2758	-14.4453	342	307	0	0	0	104.4	32.9	29.4	72.741	382.211	945.64	54.5	20.88	27.173	58.31	32.6	83.22
20150826	201508	2015	8	26	Nacara	Camp.	Ferlo	15.2231	-14.4386	34	26	0	4	0	104.4	32.9	25.812	78.4	335.566	1019.21	54.5	20.88	25.319	71.76	26.585	84.64
20150826	201508	2015	8	26	Nacara	Pond	Ferlo	15.2303	-14.4402	16	4	0	2	0	104.4	32.9	25.812	78.4	335.566	1019.21	54.5	20.88	25.319	71.76	26.585	84.64
20150827	201508	2015	8	27	Nacara	Camp.	Ferlo	15.2231	-14.4386	28	6	0	0	0	104.4	32.9	29.4	72.741	382.211	945.64	54.5	20.88	27.173	58.31	32.6	83.22
20150827	201508	2015	8	27	Nacara	Pond	Ferlo	15.2303	-14.4402	15	14	0	0	0	104.4	32.9	29.4	72.741	382.211	945.64	54.5	20.88	27.173	58.31	32.6	83.22
20150916	201509	2015	9	16	Diama	River	SRD	16.2125	-16.392	1052	0	15	599	398	33	19	28.784	77.075	374.203	1001.98	33	16.5	27.567	59.73	32.6	84.6
20150916	201509	2015	9	16	Diama	Camp.	SRD	16.2115	-16.3921	6337	0	34	5332	725	33	19	28.784	77.075	374.203	1001.98	33	16.5	27.567	59.73	32.6	84.6
20150917	201509	2015	9	17	Diama	River	SRD	16.2125	-16.392	628	0	0	80	522	33	19	29.153	78.317	378.997	1018.13	33	16.5	27.468	64.15	32.295	84.6
20150917	201509	2015	9	17	Diama	Camp.	SRD	16.2115	-16.3921	5889	0	8	3658	1705	33	19	29.153	78.317	378.997	1018.13	33	16.5	27.468	64.15	32.295	84.6
20150918	201509	2015	9	18	KMS	Camp.	SRV	15.9477	-15.9395	1209	0	9	368	547	9.3	7.2	28.761	78.183	373.899	1016.51	7.3	3.1	27.075	63.19	31.574	86.72
20150918	201509	2015	9	18	KMS	Lake	SRV	15.9475	-15.941	520	0	61	164	209	9.3	7.2	28.761	78.183	373.899	1016.51	7.3	3.1	27.075	63.19	31.574	86.72
20150919	201509	2015	9	19	KMS	Camp.	SRV	15.9477	-15.9395	4901	4	0	3073	1036	9.3	7.2	29.355	73	381.62	949	7.3	3.1	24.468	58.66	32.704	79.06
20150919	201509	2015	9	19	KMS	Lake	SRV	15.9475	-15.941	3417	0	0	2363	575	9.3	7.2	29.355	73	381.62	949	7.3	3.1	24.468	58.66	32.704	79.06
20150920	201509	2015	9	20	Diaby	Camp.	Ferlo	15.2884	-14.4855	983	885	0	0	0	0	0	31.021	65.42	403.275	850.47	0	0	28.555	45.52	35.009	77.14
20150920	201509	2015	9	20	Diaby	Pond	Ferlo	15.2908	-14.4888	1582	980	31	2	0	0	0	31.021	65.42	403.275	850.47	0	0	28.555	45.52	35.009	77.14
20150921	201509	2015	9	21	Diaby	Camp.	Ferlo	15.2884	-14.4855	1137	1003	0	0	0	0	0	30.031	68.208	390.404	886.71	0	0	28.655	59.03	32.807	76.32
20150921	201509	2015	9	21	Diaby	Pond	Ferlo	15.2908	-14.4888	438	424	14	0	0	0	0	30.031	68.208	390.404	886.71	0	0	28.655	59.03	32.807	76.32
20150920	201509	2015	9	20	Djidou	Camp.	Ferlo	15.2816	-14.4513	336	308	0	2	0	0	0	31.021	65.42	403.275	850.47	0	0	28.555	45.52	35.009	77.14
20150920	201509	2015	9	20	Djidou	Pond	Ferlo	15.2758	-14.4453	277	200	0	0	0	0	0	31.021	65.42	403.275	850.47	0	0	28.555	45.52	35.009	77.14
20150921	201509	2015	9	21	Djidou	Camp.	Ferlo	15.2816	-14.4513	1161	1024	0	1	0	0	0	30.031	68.208	390.404	886.71	0	0	28.655	59.03	32.807	76.32
20150921	201509	2015	9	21	Djidou	Pond	Ferlo	15.2758	-14.4453	118	118	0	0	0	0	0	30.031	68.208	390.404	886.71	0	0	28.655	59.03	32.807	76.32
20150920	201509	2015	9	20	Nacara	Camp.	Ferlo	15.2231	-14.4386	158	158	0	0	0	0	0	31.021	65.42	403.275	850.47	0	0	28.555	45.52	35.009	77.14
20150920	201509	2015	9	20	Nacara	Pond	Ferlo	15.2303	-14.4402	180	64	31	13	0	0	0	31.021	65.42	403.275	850.47	0	0	28.555	45.52	35.009	77.14
20150921	201509	2015	9	21	Nacara	Camp.	Ferlo	15.2231	-14.4386	117	80	0	4	0	0	0	30.031	68.208	390.404	886.71	0	0	28.655	59.03	32.807	76.32
20150921	201509	2015	9	21	Nacara	Pond	Ferlo	15.2303	-14.4402	50	28	22	0	0	0	0	30.031	68.208	390.404	886.71	0	0	28.655	59.03	32.807	76.32
20151024	201510	2015	10	24	Diama	River	SRD	16.2125	-16.392	333	0	9	189	114	0	0	26.243	85.489	341.17	1111.36	0	0	24.835	70.58	28.754	93.1
20151024	201510	2015	10	24	Diama	Camp.	SRD	16.2115	-16.3921	17730	0	137	14459	1232	0	0	26.243	85.489	341.17	1111.36	0	0	24.835	70.58	28.754	93.1
20151025	201510	2015	10	25	Diama	River	SRD	16.2125	-16.392	613	0	0	386	210	0	0	27.066	81.577	351.865	1060.51	0	0	25.028	61.11	30.054	89.2
20151025	201510	2015	10	25	Diama	Camp.	SRD	16.2115	-16.3921	13981	0	145	10117	2905	0	0	27.066	81.577	351.865	1060.51	0	0	25.028	61.11	30.054	89.2
20151026	201510	2015	10	26	KMS	Camp.	SRV	15.9477	-15.9395	675	0	12	430	180	0.2	0.2	27.954	62.02	363.404	806.27	0	0.2	26.097	47.21	30.963	69.29
20151026	201510	2015	10	26	KMS	Lake	SRV	15.9475	-15.941	0	0	0	0	0	0.2	0.2	27.954	62.02	363.404	806.27	0	0.2	26.097	47.21	30.963	69.29
20151027	201510	2015	10	27	KMS	Camp.	SRV	15.9477	-15.9395	164	0	0	57	94	0.2	0.2	26.361	76.646	342.698	996.4	0	0.2	25.319	68.02	27.468	83.72
20151027	201510	2015	10	27	KMS	Lake	SRV	15.9475	-15.941	200	0	4	158	37	0.2	0.2	26.361	76.646	342.698	996.4	0	0.2	25.319	68.02	27.468	83.72
20151028	201510	2015	10	28	Diaby	Camp.	Ferlo	15.2884	-14.4855	0	0	0	0	0	0	0	29.161	53.15	379.098	690.96	0	0	26.683	36.93	32.6	67.44
20151028	201510	2015	10	28	Diaby	Pond	Ferlo	15.2908	-14.4888	133	72	3	6	2	0	0	29.161	53.15	379.098	690.96	0	0	26.683	36.93	32.6	67.44
20151029	201510	2015	10	29	Diaby	Camp.	Ferlo	15.2884	-14.4855	147	145	0	0	0	0	0	29.899	42.645	388.694	554.39	0	0	27.272	25.35	34.691	52.69
20151029	201510	2015	10	29	Diaby	Pond	Ferlo	15.2908	-14.4888	59	59	0	0	0	0	0	29.899	42.645	388.694	554.39	0	0	27.272	25.35	34.691	52.69
20151028	201510	2015	10	28	Djidou	Camp.	Ferlo	15.2816	-14.4513	3	3	0	0	0	0	0	29.161	53.15	379.098	690.96	0	0	26.683	36.93	32.6	67.44
20151028	201510	2015	10	28	Djidou	Pond	Ferlo	15.2758	-14.4453	18	13	0	0	0	0	0	29.161	53.15	379.098	690.96	0	0	26.683	36.93	32.6	67.44
20151029	201510	2015	10	29	Djidou	Camp.	Ferlo	15.2816	-14.4513	26	26	0	0	0	0	0	29.899	42.645	388.694	554.39	0	0	27.272	25.35	34.691	52.69
20151029	201510	2015	10	29	Djidou	Pond	Ferlo	15.2758	-14.4453	16	16	0	0	0	0	0	29.899	42.645	388.694	554.39	0	0	27.272	25.35	34.691	52.69
20151028	201510	2015	10	28	Nacara	Camp.	Ferlo	15.2231	-14.4386	0	0	0	0	0	0	0	29.161	53.15	379.098	690.96	0	0	26.683	36.93	32.6	67.44
20151028	201510	2015	10	28	Nacara	Pond	Ferlo	15.2303	-14.4402	9	6	0	0	0	0	0	29.161	53.15	379.098	690.96	0	0	26.683	36.93	32.6	67.44
20151029	201510	2015	10	29	Nacara	Camp.	Ferlo	15.2231	-14.4386	2	0	0	1	0	0	0	29.899	42.645	388.694	554.39	0	0	27.272	25.35	34.691	52.69
20151029	201510	2015	10	29	Nacara	Pond	Ferlo	15.2303	-14.4402	0	0	0	0	0	0	0	29.899	42.645	388.694	554.39	0	0	27.272	25.35	34.691	52.69
20151125	201511	2015	11	25	Diama	River	SRD	16.2125	-16.392	439	0	80	67	256	0	0	21.479	66.59	279.238	865.68	0	0	18.806	48.3	26.683	77.36
20151125	201511	2015	11	25	Diama	Camp.	SRD	16.2115	-16.3921	1399	0	28	653	315	0	0	21.479	66.59	279.238	865.68	0	0	18.806	48.3	26.683	77.36
20151126	201511	2015	11	26	Diama	River	SRD	16.2125	-16.392	1007	0	49	90	683	0	0	22.211	55.588	288.75	722.65	0	0	19.758	37.46	28.159	73.17
20151126	201511	2015	11	26	Diama	Camp.	SRD	16.2115	-16.3921	2732	0	57	570	609	0	0	22.211	55.588	288.75	722.65	0	0	19.758	37.46	28.159	73.17
20151127	201511	2015	11	27	KMS	Camp.	SRV	15.9477	-15.9395	788	0	18	37	297	0	0	25.647	38.525	333.417	500.83	0	0	23.004	28.05	29.452	54.75
20151127	201511	2015	11	27	KMS	Lake	SRV	15.9475	-15.941	498	0	59	92	273	0	0	25.647	38.525	333.417	500.83	0	0	23.004	28.05	29.452	54.75
20151128	201511	2015	11	28	KMS	Camp.	SRV	15.9477	-15.9395	2645	0	99	102	1161	0	0	26.081	42.443	339.053	551.63	0	0	24.255	28.11	28.754	49.56
20151128	201511	2015	11	28	KMS	Lake	SRV	15.9475	-15.941	847	0	37	149	535	0	0	26.081	42.443	339.053	551.63	0	0	24.255	28.11	28.754	49.56
20151129	201511	2015	11	29	Diaby	Camp.	Ferlo	15.2884	-14.4855	7	2	0	1	0	0	0	25.354	15.671	329.604	203.73	0	0	22.142	15	30.963	19.71
20151129	201511	2015	11	29	Diaby	Pond	Ferlo	15.2908	-14.4888	4	0	0	0	0	0	0	25.354	15.671	329.604	203.73	0	0	22.142	15	30.963	19.71
20151130	201511	2015	11	30	Diaby	Camp.	Ferlo	15.2884	-14.4855	1	0	0	0	0	0	0	26.618	15	346.038	195	0	0	24.448	15	30.659	15
20151130	201511	2015	11	30	Diaby	Pond	Ferlo	15.2908	-14.4888	0	0	0	0	0	0	0	26.618	15	346.038	195	0	0	24.448	15	30.659	15
20151129	201511	2015	11	29	Djidou	Camp.	Ferlo	15.2816	-14.4513	3	0	0	0	0	0	0	25.354	15.671	329.604	203.73	0	0	22.142	15	30.963	19.71
20151129	201511	2015	11	29	Djidou	Pond	Ferlo	15.2758	-14.4453	0	0	0	0	0	0	0	25.354	15.671	329.604	203.73	0	0	22.142	15	30.963	19.71
20151130	201511	2015	11	30	Djidou	Camp.	Ferlo	15.2816	-14.4513	0	0	0	0	0	0	0	26.618	15	346.038	195	0	0	24.448	15	30.659	15
20151130	201511	2015	11	30	Djidou	Pond	Ferlo	15.2758	-14.4453	0	0	0	0	0	0	0	26.618	15	346.038	195	0	0	24.448	15	30.659	15
20151129	201511	2015	11	29	Nacara	Camp.	Ferlo	15.2231	-14.4386	1	0	1	0	0	0	0	25.354	15.671	329.604	203.73	0	0	22.142	15	30.963	19.71
20151129	201511	2015	11	29	Nacara	Pond	Ferlo	15.2303	-14.4402	5	0	2	0	0	0	0	25.354	15.671	329.604	203.73	0	0	22.142	15	30.963	19.71
20151130	201511	2015	11	30	Nacara	Camp.	Ferlo	15.2231	-14.4386	0	0	0	0	0	0	0	26.618	15	346.038	195	0	0	24.448	15	30.659	15
20151130	201511	2015	11	30	Nacara	Pond	Ferlo	15.2303	-14.4402	0	0	0	0	0	0	0	26.618	15	346.038	195	0	0	24.448	15	30.659	15

## Sheet: Data_legend
Yearmonthday = Capture day in "% Y % M % D" format
Yearmonth = Capture date in "% Y % M " format
Site = Sampling site
Biotope = environment where trap was laid (Camp. = livestock pen)
Zone = ecological areas (SRD = Senegal river delta; SRV = Senegal river valley)
Latitude & longitude = geographical coordinates
Total_mosq = Total mosquito captured per trap
Ae. vexans = nomber of Aedes vexans captured per trap. It is the same for Cx. Poicipes, Cx. Tritaeniorhynchus and Ma. Uniformis
Sum_rain6_7 = sum of rainfall from 6 to 7 days prior to the capture even
Rain.max =the greatest rainfall recorded from 6 to 7 days prior to the capture even
T°C.mean = mean of temperature day
Hr.mean = mean of relative humidity day
Sump_temp =sum of temperature day
Sum_Hr = sum of relative humidity day
Sum_rain4_5 = sum of rainfall from 4 to 5 days prior to the capture even
Rain.mean =mean of rain from 6 to 7 days prior to the capture even
T°C.min = min of temperature day
Hr.min = min of relative humidity day
T°C.max = greatest temperature of the day
Hr.max = greatest relative humidity of the day
